# Supplementary material for: Development of an Administration Guideline of Oral Medicines to Patients with Dysphagia
Source: Medicina (Kaunas). 2023 Oct 29;59(11):1913. doi: 10.3390/medicina59111913 (PMC10673523; doi:10.3390/medicina59111913)
Supplement: Supplementary file 1 [file medicina-59-01913-s001.zip]

Archive with 1 entries (1 files):
- medicina-2657861-supplementary.pdf
